# Supplementary material for: Molecular Mechanisms of the Stripe Rust Interaction with Resistant and Susceptible Wheat Genotypes
Source: Int J Mol Sci. 2024 Mar 2;25(5):2930. doi: 10.3390/ijms25052930 (PMC10931583; doi:10.3390/ijms25052930)
Supplement: Supplementary file 1 [file ijms-25-02930-s001.zip]

Archive with 1 entries (1 files):
- ijms-2877432-supplementary.pdf
